# Supplementary material for: Serine protease inhibitors of the whirling disease parasite Myxobolus cerebralis (Cnidaria, Myxozoa): Expression profiling and functional predictions
Source: PLoS One. 2021 Mar 29;16(3):e0249266. doi: 10.1371/journal.pone.0249266 (PMC8007001; doi:10.1371/journal.pone.0249266)
Supplement: S1 Table — The efficiencies of M. cerebralis serpin-specific qPCR assays, including reference genes GAPDH and RPL18 (A), and GAPDH only (B). (ZIP) [file pone.0249266.s002.zip]

Archive with 2 entries (2 files):
- S1a_Table.xls
- S1b_Table.xls
