# Supplementary material for: Serine protease inhibitors of the whirling disease parasite Myxobolus cerebralis (Cnidaria, Myxozoa): Expression profiling and functional predictions
Source: PLoS One. 2021 Mar 29;16(3):e0249266. doi: 10.1371/journal.pone.0249266 (PMC8007001; doi:10.1371/journal.pone.0249266)
Supplement: S1 Table — The efficiencies of M. cerebralis serpin-specific qPCR assays, including reference genes GAPDH and RPL18 (A), and GAPDH only (B). (ZIP) [file pone.0249266.s002.zip › S1a_Table.xls]

## Sheet: Mcerebralis_qPCR-efficiency
qPCR runs	Efficiency	Efficiency (SE)	Linearity (R^2)	Slope	Slope error	y-intercept	y-intercept error
Myxobolus cerebralis-specific qPCR assay
Serpin 1
Run 1 - GAPDH	1.955	0.012	1	-3.434	0.031	40.044	0.11
Run 1 - RPL18	1.962	0.041	0.996	-3.417	0.106	35.347	0.376
Run 1 - SERPIN1	1.955	0.031	0.998	-3.436	0.082	36.256	0.292
Run 2 - GAPDH	1.947	0.011	1	-3.455	0.03	39.765	0.107
Run 2 - RPL18	2.041	0.027	0.999	-3.226	0.06	34.251	0.215
Run 2 - SERPIN1	2.009	0.014	1	-3.301	0.033	35.446	0.116
Run 3 - GAPDH	1.963	0.016	0.999	-3.415	0.042	40.097	0.148
Run 3 - RPL18	1.988	0.022	0.999	-3.352	0.053	34.954	0.19
Run 3 - SERPIN1	1.974	0.028	0.998	-3.385	0.071	36.455	0.252
Run 4 - GAPDH	1.885	0.033	0.997	-3.633	0.099	42.025	0.354
Run 4 - RPL18	1.968	0.027	0.998	-3.402	0.068	35.399	0.243
Run 4 - SERPIN1	1.912	0.02	0.999	-3.553	0.056	37.186	0.2
Run 5 - GAPDH	1.932	0.028	0.998	-3.497	0.078	40.454	0.25
Run 5 - RPL18	1.919	0.051	0.993	-3.534	0.144	36.049	0.513
Run 5 - SERPIN1	1.923	0.004	1	-3.522	0.01	37.323	0.032
Run 6 - GAPDH	1.947	0.009	1	-3.457	0.024	40.872	0.087
Run 6 - RPL18	1.915	0.051	0.993	-3.543	0.145	36.866	0.515
Run 6 - SERPIN1	1.934	0.024	0.999	-3.492	0.067	37.072	0.238
Run 7 - GAPDH	1.938	0.023	0.999	-3.481	0.062	40.661	0.221
Run 7 - RPL18	1.97	0.032	0.998	-3.395	0.082	35.313	0.291
Run 7 - SERPIN1	1.978	0.043	0.996	-3.376	0.107	36.766	0.38
Run 8 - GAPDH	1.927	0.024	0.999	-3.51	0.065	41.582	0.233
Run 8 - RPL18	1.959	0.011	1	-3.424	0.028	36.634	0.099
Run 8 - SERPIN1	1.943	0.03	0.998	-3.466	0.081	37.146	0.288
Run 9 - GAPDH	1.927	0.056	0.992	-3.511	0.156	40.516	0.554
Run 9 - RPL18	1.966	0.025	0.999	-3.405	0.064	35.418	0.227
Run 9 - SERPIN1	1.933	0.047	0.994	-3.493	0.13	36.785	0.463
Run 10 - GAPDH	1.905	0.01	1	-3.573	0.031	41.673	0.109
Run 10 - RPL18	1.993	0.04	0.997	-3.339	0.096	34.981	0.343
Run 10 - SERPIN1	1.927	0.022	0.999	-3.511	0.06	37.449	0.215
Serpin 3
Run 1 - GAPDH	2.018	0.051	0.995	-3.28	0.119	38.97	0.422
Run 1 - RPL18	1.962	0.041	0.996	-3.417	0.106	35.347	0.376
Run 1 - SERPIN3	2.035	0.061	0.993	-3.241	0.136	34.956	0.484
Run 2 - GAPDH	2.014	0.002	1	-3.289	0.006	38.75	0.021
Run 2 - RPL18	2.041	0.027	0.999	-3.226	0.06	34.251	0.215
Run 2 - SERPIN3	2.02	0.013	1	-3.275	0.03	35.3	0.115
Run 3 - GAPDH	1.937	0.013	1	-3.482	0.034	39.98	0.122
Run 3 - RPL18	1.988	0.022	0.999	-3.352	0.053	34.954	0.19
Run 3 - SERPIN3	2.002	0.007	1	-3.318	0.018	35.071	0.064
Run 4 - GAPDH	1.919	0.021	0.999	-3.532	0.059	40.862	0.209
Run 4 - RPL18	1.968	0.027	0.998	-3.402	0.068	35.399	0.243
Run 4 - SERPIN3	1.96	0.026	0.998	-3.421	0.069	36.204	0.244
Run 5 - GAPDH	1.941	0.019	0.999	-3.472	0.052	40.212	0.184
Run 5 - RPL18	1.919	0.051	0.993	-3.534	0.144	36.049	0.513
Run 5 - SERPIN3	1.966	0.013	1	-3.406	0.033	36.266	0.117
Run 6 - GAPDH	1.924	0.027	0.998	-3.518	0.074	40.998	0.264
Run 6 - RPL18	1.915	0.051	0.993	-3.543	0.145	36.866	0.515
Run 6 - SERPIN3	1.958	0.029	0.998	-3.426	0.076	36.156	0.27
Run 7 - GAPDH	1.897	0.017	0.999	-3.595	0.049	40.825	0.174
Run 7 - RPL18	1.97	0.032	0.998	-3.395	0.082	35.313	0.291
Run 7 - SERPIN3	1.922	0.035	0.997	-3.524	0.097	36.574	0.347
Run 8 - GAPDH	1.922	0.023	0.999	-3.524	0.065	41.661	0.233
Run 8 - RPL18	1.959	0.011	1	-3.424	0.028	36.634	0.099
Run 8 - SERPIN3	1.956	0.021	0.999	-3.431	0.056	38.126	0.199
Run 9 - GAPDH	1.873	0.031	0.997	-3.67	0.095	41.175	0.339
Run 9 - RPL18	1.966	0.025	0.999	-3.405	0.064	35.418	0.227
Run 9 - SERPIN3	1.906	0.03	0.998	-3.57	0.087	36.435	0.309
Run 10 - GAPDH	1.908	0.021	0.999	-3.563	0.059	41.421	0.211
Run 10 - RPL18	1.993	0.04	0.997	-3.339	0.096	34.981	0.343
Run 10 - SERPIN3	1.947	0.03	0.998	-3.456	0.08	36.696	0.286
Serpin 4
Run 1 - GAPDH	1.951	0.019	0.999	-3.446	0.05	39.191	0.18
Run 1 - RPL18	1.962	0.041	0.996	-3.417	0.106	35.347	0.376
Run 1 - SERPIN4	1.981	0.012	1	-3.369	0.031	34.924	0.11
Run 2 - GAPDH	2.008	0.011	1	-3.303	0.026	38.678	0.092
Run 2 - RPL18	2.041	0.027	0.999	-3.226	0.06	34.251	0.215
Run 2 - SERPIN4	1.977	0.024	0.999	-3.379	0.061	33.669	0.217
Run 3 - GAPDH	1.957	0.017	0.999	-3.43	0.045	39.73	0.161
Run 3 - RPL18	1.988	0.022	0.999	-3.352	0.053	34.954	0.19
Run 3 - SERPIN4	1.935	0.028	0.998	-3.488	0.075	34.943	0.269
Run 4 - GAPDH	1.939	0.021	0.999	-3.477	0.057	40.399	0.204
Run 4 - RPL18	1.968	0.027	0.998	-3.402	0.068	35.399	0.243
Run 4 - SERPIN4	1.979	0.027	0.998	-3.374	0.066	35.209	0.237
Run 5 - GAPDH	1.879	0.055	0.994	-3.652	0.17	40.577	0.542
Run 5 - RPL18	1.919	0.051	0.993	-3.534	0.144	36.049	0.513
Run 5 - SERPIN4	1.891	0.077	0.988	-3.613	0.229	35.934	0.733
Run 6 - GAPDH	1.974	0.015	0.999	-3.385	0.039	40.285	0.139
Run 6 - RPL18	1.915	0.051	0.993	-3.543	0.145	36.866	0.515
Run 6 - SERPIN4	2.003	0.021	0.999	-3.314	0.05	35.621	0.179
Run 7 - GAPDH	1.92	0.009	1	-3.529	0.025	40.544	0.089
Run 7 - RPL18	1.97	0.032	0.998	-3.395	0.082	35.313	0.291
Run 7 - SERPIN4	1.947	0.023	0.999	-3.456	0.06	35.579	0.215
Run 8 - GAPDH	1.889	0.027	0.998	-3.621	0.081	41.956	0.287
Run 8 - RPL18	1.959	0.011	1	-3.424	0.028	36.634	0.099
Run 8 - SERPIN4	1.927	0.036	0.997	-3.51	0.101	36.982	0.359
Run 9 - GAPDH	1.935	0.014	0.999	-3.487	0.039	40.17	0.14
Run 9 - RPL18	1.966	0.025	0.999	-3.405	0.064	35.418	0.227
Run 9 - SERPIN4	1.978	0.029	0.998	-3.375	0.074	35.35	0.262
Run 10 - GAPDH	1.887	0.019	0.999	-3.627	0.056	41.692	0.2
Run 10 - RPL18	1.993	0.04	0.997	-3.339	0.096	34.981	0.343
Run 10 - SERPIN4	1.922	0.04	0.996	-3.524	0.113	35.681	0.401
Serpin 5
Run 1 - GAPDH	1.951	0.018	0.999	-3.446	0.046	39.571	0.165
Run 1 - RPL18	1.962	0.041	0.996	-3.417	0.106	35.347	0.376
Run 1 - SERPIN5	1.939	0.021	0.999	-3.476	0.056	35.849	0.2
Run 2 - GAPDH	1.987	0.013	1	-3.354	0.033	38.984	0.118
Run 2 - RPL18	2.041	0.027	0.999	-3.226	0.06	34.251	0.215
Run 2 - SERPIN5	1.96	0.033	0.998	-3.421	0.085	34.461	0.302
Run 3 - GAPDH	1.944	0.021	0.999	-3.465	0.055	39.912	0.196
Run 3 - RPL18	1.988	0.022	0.999	-3.352	0.053	34.954	0.19
Run 3 - SERPIN5	1.929	0.039	0.996	-3.505	0.109	36.34	0.388
Run 4 - GAPDH	1.933	0.035	0.997	-3.495	0.097	40.455	0.347
Run 4 - RPL18	1.968	0.027	0.998	-3.402	0.068	35.399	0.243
Run 4 - SERPIN5	1.931	0.032	0.997	-3.5	0.088	36.042	0.314
Run 5 - GAPDH	1.918	0.011	1	-3.534	0.032	40.404	0.114
Run 5 - RPL18	1.919	0.051	0.993	-3.534	0.144	36.049	0.513
Run 5 - SERPIN5	1.947	0.028	0.998	-3.456	0.073	36.274	0.261
Run 6 - GAPDH	1.95	0.022	0.999	-3.449	0.059	40.509	0.208
Run 6 - RPL18	1.915	0.051	0.993	-3.543	0.145	36.866	0.515
Run 6 - SERPIN5	1.962	0.025	0.999	-3.415	0.065	35.903	0.232
Run 7 - GAPDH	1.929	0.013	1	-3.504	0.037	40.359	0.132
Run 7 - RPL18	1.97	0.032	0.998	-3.395	0.082	35.313	0.291
Run 7 - SERPIN5	1.95	0.018	0.999	-3.449	0.047	35.976	0.168
Run 8 - GAPDH	1.914	0.017	0.999	-3.547	0.048	41.444	0.169
Run 8 - RPL18	1.959	0.011	1	-3.424	0.028	36.634	0.099
Run 8 - SERPIN5	1.919	0.01	1	-3.534	0.029	37.684	0.102
Run 9 - GAPDH	1.925	0.01	1	-3.515	0.027	40.06	0.096
Run 9 - RPL18	1.966	0.025	0.999	-3.405	0.064	35.418	0.227
Run 9 - SERPIN5	1.924	0.015	0.999	-3.517	0.042	36.17	0.15
Run 10 - GAPDH	1.938	0.029	0.998	-3.481	0.078	40.664	0.276
Run 10 - RPL18	1.993	0.04	0.997	-3.339	0.096	34.981	0.343
Run 10 - SERPIN5	1.938	0.033	0.997	-3.48	0.09	36.335	0.321

## Sheet: standard curve
Gene	Efficiency	Linearity (R^2)	Slope	y-intercept	Min. copy number
GAPDH	0.99213	0.99454	-3.34094	37.6613	10
SERPIN1	0.95698	0.99832	-3.42951	37.9705	10
SERPIN3	0.98897	0.99761	-3.34864	37.2266	10
SERPIN4	0.94393	0.98719	-3.46404	38.6862	10
SERPIN5	0.90753	0.99812	-3.56542	39.536	10
RPL18	1.05396	0.99962	-3.19905	39.439	10
