# Supplementary material for: Serine protease inhibitors of the whirling disease parasite Myxobolus cerebralis (Cnidaria, Myxozoa): Expression profiling and functional predictions
Source: PLoS One. 2021 Mar 29;16(3):e0249266. doi: 10.1371/journal.pone.0249266 (PMC8007001; doi:10.1371/journal.pone.0249266)
Supplement: S2 Table — Raw Cq values and CNRQ calculations of M. cerebralis serpin-specific qPCR assays, including reference genes GAPDH and RPL18 (A), and GAPDH only (B). n.d. no data; *: valid Cq value was converted to unknown CNRQ data when one of the reference genes (here RPL18) gave negative result. (XLSX) [file pone.0249266.s003.xlsx]

## Sheet: (A) McSerpin_CNRQ_GAPDH_RPL18_R
Sample ID	GAPDH_S1 CNRQ	RPL18_S1 CNRQ	McS1 CNRQ	GAPDH_S3 CNRQ	RPL18_S3 CNRQ	McS3 CNRQ	GAPDH_S4 CNRQ	RPL18_S4 CNRQ	McS4 CNRQ	GAPDH_S5 CNRQ	RPL18_S5 CNRQ	McS5 CNRQ	Group
c1-1	9.276	0.1078	4.502	8.85	0.113	81.06	10.11	0.09891	144.2	9.144	0.1094	178.4	IP 2h
c1-2	*	n.d.	n.d.	*	n.d.	*	*	n.d.	*	*	n.d.	*	IP 2h
c1-3	9.809	0.1019	1.832	10.3	0.09708	136.8	10.83	0.09234	612.8	8.882	0.1126	536.1	IP 2h
c1-4	*	n.d.	n.d.	*	n.d.	*	*	n.d.	*	*	n.d.	*	IP 2h
c1-5	10.52	0.09509	32.23	11.36	0.08803	69.88	11.49	0.08702	492.1	9.489	0.1054	431.4	IP 2h
c1-6	6.795	0.1472	n.d.	7.205	0.1388	65.67	7.242	0.1381	60.62	6.062	0.165	247.8	IP 2h
c1-7	*	n.d.	*	*	n.d.	*	*	n.d.	*	*	n.d.	*	IP 2h
c1-8	5.712	0.1751	n.d.	5.697	0.1755	47.51	5.88	0.1701	97.44	5.582	0.1791	124	IP 2h
c1-9	15.12	0.06613	5.205	16.39	0.06103	157.7	16.04	0.06234	305.4	14.1	0.07094	516.9	IP 2h
c1-10	11.06	0.09044	1.395	10.75	0.09303	104.2	11.92	0.08389	79.39	10.45	0.09574	113	IP 2h
c1-11	*	n.d.	*	*	n.d.	*	*	n.d.	*	*	n.d.	*	IP 2h
c1-12	29.13	0.03433	16.88	28.42	0.03519	297.1	30.85	0.03242	752.1	25.24	0.03963	633.9	IP 2h
c1-13	*	n.d.	*	*	n.d.	*	*	n.d.	*	*	n.d.	*	IP 2h
c5-1	14.39	0.0695	0.1111	14.73	0.06787	154.2	16.05	0.06232	421.7	13.31	0.07514	401.2	IP 2h
c5-2	13.03	0.07673	1.789	13.09	0.07637	171.5	13.51	0.07404	284.8	12.2	0.08199	278.9	IP 2h
c5-3	12.32	0.08114	1.83	11.94	0.08373	159.2	13.41	0.0746	568	10.87	0.09203	389	IP 2h
c5-4	10.84	0.09227	0.4792	10.92	0.09158	134.2	11.37	0.08797	405.2	10.62	0.09413	403.1	IP 2h
c5-5	12.71	0.0787	1.093	13.08	0.07645	153.2	13.74	0.07278	359.6	12.24	0.08171	387.4	IP 2h
c5-6	11.31	0.08841	3.377	12.45	0.08035	133	12.94	0.07726	684.8	11.09	0.09017	510.6	IP 2h
c2-1	4.021	0.2487	n.d.	3.822	0.2616	6.525	4.193	0.2385	27.72	3.803	0.263	23.83	IP 2d
c2-2	3.486	0.2869	n.d.	3.047	0.3282	8.764	3.446	0.2902	4.276	3.171	0.3154	23.73	IP 2d
c2-3	4.574	0.2186	n.d.	4.406	0.227	10.73	4.74	0.211	1.231	4.365	0.2291	10.05	IP 2d
c2-4	5.55	0.1802	n.d.	4.851	0.2061	3.287	5.218	0.1916	103.5	4.68	0.2137	73.67	IP 2d
c2-5	4.229	0.2365	n.d.	4.134	0.2419	4.917	4.408	0.2268	6.853	3.97	0.2519	40.09	IP 2d
c2-6	4.633	0.2159	0.3233	4.315	0.2318	8.254	4.639	0.2156	1.887	4.128	0.2423	60.14	IP 2d
c2-7	3.206	0.3119	n.d.	3.262	0.3065	7.2	3.506	0.2852	0.358	3.221	0.3105	15.17	IP 2d
c2-8	3.732	0.268	n.d.	3.819	0.2619	9.227	4.007	0.2496	5.088	3.807	0.2626	10.09	IP 2d
c2-9	3.247	0.308	n.d.	3.401	0.294	6.971	3.478	0.2876	76.43	3.213	0.3113	4.541	IP 2d
c2-10	3.28	0.3048	n.d.	3.406	0.2936	5.566	3.788	0.264	5.129	3.412	0.2931	9.723	IP 2d
c2-11	3.066	0.3262	n.d.	3.129	0.3195	8.44	3.46	0.289	2.395	3.185	0.314	7.428	IP 2d
c2-12	3.207	0.3118	n.d.	3.497	0.2859	5.4	3.826	0.2614	1317	3.431	0.2915	5.897	IP 2d
c2-13	4.176	0.2395	n.d.	4.163	0.2402	9.308	4.109	0.2434	24.37	3.71	0.2696	14.47	IP 2d
c2-14	3.496	0.2861	n.d.	3.334	0.3	5.743	3.408	0.2934	n.d.	3.093	0.3233	8.736	IP 2d
c6-1	3.804	0.2629	0.006328	4.209	0.2376	6.082	4.194	0.2384	0.8225	3.643	0.2745	33.16	IP 2d
c6-2	3.889	0.2571	0.03556	4.217	0.2371	5.887	4.218	0.2371	0.1371	3.654	0.2737	24.42	IP 2d
c6-3	3.608	0.2771	n.d.	3.928	0.2546	6.876	4.054	0.2467	n.d.	3.423	0.2921	23.54	IP 2d
c6-4	3.626	0.2758	3.016	3.89	0.257	6.691	4.061	0.2463	n.d.	3.385	0.2954	29.23	IP 2d
c6-5	3.498	0.2859	28.38	3.832	0.261	5.505	3.962	0.2524	n.d.	3.462	0.2888	20.85	IP 2d
c6-6	4.567	0.2189	n.d.	4.528	0.2209	8.851	4.819	0.2075	0.1089	4.193	0.2385	20.5	IP 2d
c3-1	1.39	0.7195	3.471	1.416	0.706	1.262	1.424	0.7021	2.567	1.296	0.7718	0.03104	IP 90d
c3-2	1.449	0.6903	2.435	1.506	0.6642	1.512	1.568	0.6376	1.78	1.387	0.721	0.09693	IP 90d
c3-3	1.553	0.6441	2.583	1.552	0.6444	3.073	1.558	0.6417	5.11	1.4	0.7145	8.958	IP 90d
c3-4	1.436	0.6965	2.39	1.44	0.6943	1.227	1.514	0.6604	2.194	1.388	0.7205	0.7196	IP 90d
c3-5	1.475	0.6781	1.837	1.506	0.6641	1.375	1.366	0.7321	1.109	1.412	0.7083	n.d.	IP 90d
c3-7	1.539	0.6497	1.751	1.569	0.6375	1.085	1.433	0.6978	0.5469	1.475	0.6778	1.828	IP 90d
c3-8	1.345	0.7438	1.801	1.354	0.7383	1.547	1.262	0.7922	0.9413	1.325	0.7548	0.1697	IP 90d
c3-9	1.269	0.7877	1.198	1.277	0.783	2.08	1.247	0.8022	0.9931	1.279	0.7821	1.437	IP 90d
c4-1	1.359	0.7359	1.522	1.312	0.7625	0.0004786	1.455	0.6874	83.08	1.222	0.8182	0.004515	IO 90d
c4-2	1.136	0.8799	0.2287	1.136	0.8806	n.d.	1.198	0.8346	0.5303	1.037	0.9643	n.d.	IO 90d
c4-3	1.323	0.7558	0.4834	1.326	0.7544	n.d.	1.425	0.702	7.415	1.213	0.8245	n.d.	IO 90d
c4-4	1.243	0.8044	4.318	1.255	0.7967	0.03776	1.364	0.7334	222	1.148	0.871	0.006101	IO 90d
c4-5	1.26	0.7934	10.22	1.247	0.8022	n.d.	1.432	0.6985	347.6	1.195	0.8365	n.d.	IO 90d
c4-6	1.132	0.8837	6.419	1.154	0.8662	0.008028	1.298	0.7703	171	1.043	0.9588	n.d.	IO 90d
c4-7	1.037	0.9644	4.245	0.957	1.045	0.0007512	1.026	0.9747	224.1	0.9382	1.066	0.002479	IO 90d
c4-8	1.173	0.8529	3.522	1.072	0.9331	0.0008442	1.204	0.8306	211.7	1.094	0.9138	0.001736	IO 90d
c4-9	1.188	0.8417	3.032	1.126	0.888	0.0003245	1.22	0.8198	168.5	1.143	0.875	n.d.	IO 90d

## Sheet: (B) McSerpin_CNRQ_GAPDH_R
Sample ID	GAPDH CNRQ	RPL18 CNRQ	Mc-S1 CNRQ	Mc-S3 CNRQ	Mc-S4 CNRQ	Mc-S5 CNRQ	Group
c1-1	9.276	0.1078	4.502	81.06	144.2	178.4	IP 2h
c1-2	1	n.d.	n.d.	n.d.	n.d.	n.d.	IP 2h
c1-3	9.809	0.1019	1.832	136.8	612.8	536.1	IP 2h
c1-4	1	n.d.	n.d.	n.d.	n.d.	n.d.	IP 2h
c1-5	10.52	0.09509	32.23	69.88	492.1	431.4	IP 2h
c1-6	6.795	0.1472	n.d.	65.67	60.62	247.8	IP 2h
c1-7	1	n.d.	n.d.	n.d.	n.d.	n.d.	IP 2h
c1-8	5.712	0.1751	n.d.	47.51	97.44	124	IP 2h
c1-9	15.12	0.06613	5.205	157.7	305.4	516.9	IP 2h
c1-10	11.06	0.09044	1.395	104.2	79.39	113	IP 2h
c1-11	1	n.d.	n.d.	n.d.	n.d.	n.d.	IP 2h
c1-12	29.13	0.03433	16.88	297.1	752.1	633.9	IP 2h
c1-13	1	n.d.	n.d.	n.d.	n.d.	n.d.	IP 2h
c5-1	14.39	0.0695	0.1111	154.2	421.7	401.2	IP 2h
c5-2	13.03	0.07673	1.789	171.5	284.8	278.9	IP 2h
c5-3	12.32	0.08114	1.83	159.2	568	389	IP 2h
c5-4	10.84	0.09227	0.4792	134.2	405.2	403.1	IP 2h
c5-5	12.71	0.0787	1.093	153.2	359.6	387.4	IP 2h
c5-6	11.31	0.08841	3.377	133	684.8	510.6	IP 2h
c2-1	4.021	0.2487	n.d.	6.525	27.72	23.83	IP 2d
c2-2	3.486	0.2869	n.d.	8.764	4.276	23.73	IP 2d
c2-3	4.574	0.2186	n.d.	10.73	1.231	10.05	IP 2d
c2-4	5.55	0.1802	n.d.	3.287	103.5	73.67	IP 2d
c2-5	4.229	0.2365	n.d.	4.917	6.853	40.09	IP 2d
c2-6	4.633	0.2159	0.3233	8.254	1.887	60.14	IP 2d
c2-7	3.206	0.3119	n.d.	7.2	0.358	15.17	IP 2d
c2-8	3.732	0.268	n.d.	9.227	5.088	10.09	IP 2d
c2-9	3.247	0.308	n.d.	6.971	76.43	4.541	IP 2d
c2-10	3.28	0.3048	n.d.	5.566	5.129	9.723	IP 2d
c2-11	3.066	0.3262	n.d.	8.44	2.395	7.428	IP 2d
c2-12	3.207	0.3118	n.d.	5.4	1317	5.897	IP 2d
c2-13	4.176	0.2395	n.d.	9.308	24.37	14.47	IP 2d
c2-14	3.496	0.2861	n.d.	5.743	n.d.	8.736	IP 2d
c6-1	3.804	0.2629	0.006328	6.082	0.8225	33.16	IP 2d
c6-2	3.889	0.2571	0.03556	5.887	0.1371	24.42	IP 2d
c6-3	3.608	0.2771	n.d.	6.876	n.d.	23.54	IP 2d
c6-4	3.626	0.2758	3.016	6.691	n.d.	29.23	IP 2d
c6-5	3.498	0.2859	28.38	5.505	n.d.	20.85	IP 2d
c6-6	4.567	0.2189	n.d.	8.851	0.1089	20.5	IP 2d
c3-1	1.39	0.7195	3.471	1.262	2.567	0.03104	IP 90d
c3-2	1.449	0.6903	2.435	1.512	1.78	0.09693	IP 90d
c3-3	1.553	0.6441	2.583	3.073	5.11	8.958	IP 90d
c3-4	1.436	0.6965	2.39	1.227	2.194	0.7196	IP 90d
c3-5	1.475	0.6781	1.837	1.375	1.109	n.d.	IP 90d
c3-7	1.539	0.6497	1.751	1.085	0.5469	1.828	IP 90d
c3-8	1.345	0.7438	1.801	1.547	0.9413	0.1697	IP 90d
c3-9	1.269	0.7877	1.198	2.08	0.9931	1.437	IP 90d
c3-10	1	1	1	1	1	1	IP 90d
c4-1	1.359	0.7359	1.522	0.0004786	83.08	0.004515	IO 90d
c4-2	1.136	0.8799	0.2287	n.d.	0.5303	n.d.	IO 90d
c4-3	1.323	0.7558	0.4834	n.d.	7.415	n.d.	IO 90d
c4-4	1.243	0.8044	4.318	0.03776	222	0.006101	IO 90d
c4-5	1.26	0.7934	10.22	n.d.	347.6	n.d.	IO 90d
c4-6	1.132	0.8837	6.419	0.008028	171	n.d.	IO 90d
c4-7	1.037	0.9644	4.245	0.0007512	224.1	0.002479	IO 90d
c4-8	1.173	0.8529	3.522	0.0008442	211.7	0.001736	IO 90d
c4-9	1.188	0.8417	3.032	0.0003245	168.5	n.d.	IO 90d

## Sheet: Raw-Cq-values
Sample ID	RPL18	Mc-S1	GAPDH-S1	Mc-S3	GAPDH-S3	Mc-S4	GAPDH-S4	Mc-S5	GAPDH-S5	Group
c1-1	33.65	33.01	29.71	29.58	29.66	33.01	29.25	30.82	29.57	IP-2h
c1-1	33.38	34.43	29.58	29.22	29.59	31.28	29.24	31.8	29.58	IP-2h
c1-2	n.d.	n.d.	31.06	30.75	31.24	32.41	31.29	31.19	31.01	IP-2h
c1-2	n.d.	n.d.	31.23	31.05	31.15	31.92	31.53	30.51	31.34	IP-2h
c1-3	33.51	n.d.	29.17	28.47	29.52	29.82	29.3	29.59	29.37	IP-2h
c1-3	32.53	34.87	29.19	28.53	29.35	29.65	29.2	29.08	29.38	IP-2h
c1-4	n.d.	n.d.	30.61	31	30.8	31.33	30.86	n.d.	31.05	IP-2h
c1-4	n.d.	n.d.	30.54	32.28	30.92	33.93	31.02	32.22	30.92	IP-2h
c1-5	n.d.	33.8	32.42	33.17	32.86	n.d.	32.54	33.84	32.55	IP-2h
c1-5	36.33	33.82	32.34	32.55	32.52	33.25	32.38	32.13	32.63	IP-2h
c1-6	31.42	n.d.	28.66	28.54	28.83	31.59	28.82	29.37	28.86	IP-2h
c1-6	n.d.	n.d.	28.64	28.49	28.87	32.67	28.84	29.52	28.92	IP-2h
c1-7	n.d.	34.07	30.33	30.31	30.26	32.69	30.22	35.33	30.6	IP-2h
c1-7	n.d.	n.d.	30.46	30.09	30.45	33.78	30.33	32.85	30.75	IP-2h
c1-8	32.81	n.d.	30.76	30.33	30.43	34.51	30.7	31.84	30.71	IP-2h
c1-8	33.71	n.d.	30.91	30.73	30.84	32.01	30.52	32.85	30.88	IP-2h
c1-9	32.49	n.d.	27.87	27.65	27.98	30.57	28.1	28.32	27.86	IP-2h
c1-9	33.55	32.63	27.85	27.47	27.93	29.79	28.02	29.05	28.07	IP-2h
c1-10	33.73	33.76	28.93	28.5	28.93	33.68	28.6	32.05	28.94	IP-2h
c1-10	32.86	36.21	28.87	28.63	28.79	31.44	28.46	31.1	28.97	IP-2h
c1-11	n.d.	n.d.	29.74	29.72	29.6	30.62	29.27	30.75	29.77	IP-2h
c1-11	n.d.	35.36	29.77	28.94	29.5	32.57	29.27	31.49	29.67	IP-2h
c1-12	33.51	33.86	30.06	29.68	30.28	31.9	30.59	30.47	30.41	IP-2h
c1-12	38.17	n.d.	30.26	29.71	30.45	30.69	30.54	31.69	30.19	IP-2h
c1-13	n.d.	34.81	29.94	29.64	29.79	33.48	29.56	31.93	30.03	IP-2h
c1-13	n.d.	n.d.	30.1	29.99	29.85	34.12	29.48	30.55	29.89	IP-2h
c5-1	31.38	38.46	28.06	27.57	28.15	29.21	28.32	28.42	28.16	IP-2h
c5-1	32.33	38.35	28.11	27.51	28.14	28.74	28.27	28.75	28	IP-2h
c5-2	30.96	32.83	26.85	26.33	26.84	28.59	27.06	28.71	27.02	IP-2h
c5-2	31.62	33.05	26.9	26.39	26.95	29.32	27.15	27.55	27.08	IP-2h
c5-3	32.49	n.d.	28.52	27.79	28.77	27.96	28.82	28.78	28.56	IP-2h
c5-3	31.07	34.29	28.45	27.67	28.66	29.47	28.74	28.94	28.67	IP-2h
c5-4	31.59	n.d.	34.8	27.29	27.76	28.7	27.98	28.22	27.79	IP-2h
c5-4	n.d.	35.44	27.74	27.36	27.8	29.28	27.91	27.96	27.77	IP-2h
c5-5	34.23	34.53	28.69	28.25	28.7	30.8	28.84	29.33	28.86	IP-2h
c5-5	31.8	36.3	28.75	28.4	28.75	29.87	28.85	29.44	28.78	IP-2h
c5-6	31.94	31.88	27.18	27.77	27.34	27.91	27.45	28.11	27.36	IP-2h
c5-6	31.64	31.21	27.21	27.98	27.38	28.33	27.38	27.8	27.43	IP-2h
c2-1	28.19	n.d.	27.24	30.01	27.33	30.18	27.31	29.12	27.4	IP-2d
c2-1	28.42	n.d.	27.22	30.09	27.37	n.d.	27.28	30.33	27.32	IP-2d
c2-2	29.45	n.d.	28.86	30.72	29.15	35.35	29.05	30.65	29.06	IP-2d
c2-2	n.d.	n.d.	28.91	31.51	29.18	33.47	29.01	31.78	29.1	IP-2d
c2-3	28.69	n.d.	27.23	29.72	27.26	34.89	27.23	33.35	27.35	IP-2d
c2-3	28.53	n.d.	27.11	29.18	27.25	n.d.	27.28	28.9	27.2	IP-2d
c2-4	31.36	n.d.	30.44	34.73	30.5	n.d.	30.6	33.31	30.71	IP-2d
c2-4	33.07	n.d.	30.46	34.58	30.81	32.02	30.74	30.46	30.93	IP-2d
c2-5	30.61	n.d.	29.53	31.6	29.39	n.d.	29.54	31.46	29.55	IP-2d
c2-5	30.55	n.d.	29.5	33.7	29.5	34.54	29.42	31.14	29.65	IP-2d
c2-6	30.12	35.55	29.04	31.73	29.08	n.d.	29.22	28.73	29.32	IP-2d
c2-6	30.72	n.d.	29.1	31.65	29.24	36.19	29.12	32.21	29.32	IP-2d
c2-7	28.99	n.d.	28.87	30.36	28.85	38.6	28.84	32.45	28.88	IP-2d
c2-7	29.46	n.d.	28.88	30.27	28.88	n.d.	29.01	33.32	29.01	IP-2d
c2-8	30	n.d.	28.92	30.8	28.89	32.28	29.11	33.24	29	IP-2d
c2-8	29.55	n.d.	29.05	29.75	29.03	37.62	29.07	34.41	29.02	IP-2d
c2-9	29.89	n.d.	29.53	30.14	29.47	31.18	29.56	36.85	29.64	IP-2d
c2-9	38.46	n.d.	29.5	31.78	29.39	n.d.	29.7	33.99	29.64	IP-2d
c2-10	28.91	n.d.	28.15	30.13	28.09	31.72	28.06	31.8	28.12	IP-2d
c2-10	28.28	n.d.	28.18	29.87	28.07	35.87	28.04	33.83	28.12	IP-2d
c2-11	28.93	n.d.	28.53	30.01	28.67	34.73	28.57	33.7	28.63	IP-2d
c2-11	28.71	n.d.	28.66	29.48	28.47	35.91	28.53	33.43	28.49	IP-2d
c2-12	31.04	n.d.	30.91	32.37	30.7	28.04	30.48	37.08	30.68	IP-2d
c2-12	31.27	n.d.	30.77	32.71	30.62	n.d.	30.8	35.41	30.82	IP-2d
c2-13	30.1	n.d.	30.06	31.7	29.55	33.16	29.71	31.35	29.82	IP-2d
c2-13	30.62	n.d.	29.99	30.96	29.69	n.d.	29.76	35.19	29.67	IP-2d
c2-14	28.92	n.d.	29.14	30.71	28.88	n.d.	28.97	33.64	28.96	IP-2d
c2-14	29.11	n.d.	29.16	31.34	28.93	n.d.	28.88	32.22	28.87	IP-2d
c6-1	27.91	38.69	26.53	30.09	26.65	n.d.	26.85	29.73	26.79	IP-2d
c6-1	27.87	30.94	26.51	30.27	26.68	36.09	26.82	29.94	26.78	IP-2d
c6-2	27.6	n.d.	26.13	30.01	26.39	38.5	26.44	30.12	26.43	IP-2d
c6-2	27.57	35.75	26.15	29.83	26.3	n.d.	26.55	29.85	26.49	IP-2d
c6-3	27.89	n.d.	26.63	29.98	26.79	n.d.	26.88	30.24	26.89	IP-2d
c6-3	27.81	17.91	26.65	30.14	26.88	n.d.	26.92	30.59	26.98	IP-2d
c6-4	27.94	29.45	26.6	30.08	26.88	n.d.	26.79	30.18	26.93	IP-2d
c6-4	27.78	24.96	26.67	30.17	26.87	n.d.	27.02	30.04	27.03	IP-2d
c6-5	28.6	26.96	27.57	31.17	27.7	n.d.	27.82	30.55	27.76	IP-2d
c6-5	28.76	n.d.	27.6	31.35	27.83	n.d.	27.88	32.33	27.76	IP-2d
c6-6	27.11	n.d.	26.43	28.56	26.62	38.71	26.8	30.06	26.53	IP-2d
c6-6	26.87	n.d.	26.45	28.57	26.59	37.94	26.8	29.45	26.47	IP-2d
c3-1	23.08	27	25.78	28.59	25.4	30.36	25.53	36.67	25.5	IP-90d
c3-1	23.15	26.74	25.74	28.64	25.41	31.29	25.53	36.84	25.49	IP-90d
c3-2	21.36	25.7	23.76	26.61	23.37	29.29	23.46	33.11	23.47	IP-90d
c3-2	21.35	25.33	23.74	26.36	23.41	29.66	23.42	29.95	23.49	IP-90d
c3-3	25.62	30	27.92	29.25	27.54	31.92	27.6	28.87	27.66	IP-90d
c3-3	25.31	29.22	27.92	29.79	27.59	32.11	27.72	32.02	27.69	IP-90d
c3-4	22.04	26.04	24.4	27.5	24.17	30.29	24.21	31.45	24.1	IP-90d
c3-4	21.91	26.37	24.48	27.47	24.17	29.38	24.15	29.95	24.13	IP-90d
c3-5	21.1	25.98	22.57	26.39	22.73	30.54	22.83	29.6	22.87	IP-90d
c3-5	21.12	25.81	22.56	26.49	22.85	30.14	22.82	35.88	22.79	IP-90d
c3-7	21.85	26.71	23.42	27.38	23.6	32.42	23.71	36.58	23.6	IP-90d
c3-7	22.29	27.01	23.35	27.93	23.62	32.29	23.62	29.53	23.71	IP-90d
c3-8	20.21	25.15	21.93	25.5	22.25	30.75	22.1	31.45	22.13	IP-90d
c3-8	30.95	25.19	21.98	25.61	22.2	28.85	22.19	31.43	22.12	IP-90d
c3-9	23.39	29.45	25.38	28.47	25.66	33.27	25.52	34.29	25.58	IP-90d
c3-9	23.62	28.88	25.4	28.29	25.62	32.94	25.66	28.73	25.48	IP-90d
c3-10	26.6	33.23	29.41	33.29	29.64	36.3	29.76	n.d.	29.54	IP-90d
c3-10	27.05	33	29.39	32.76	29.64	37.37	29.68	35.67	29.67	IP-90d
c4-1	21.15	25.34	22.73	37.53	22.91	23.46	22.95	36.74	23.07	IO-90d
c4-1	21.08	25.33	22.67	n.d.	23.01	23.58	22.98	n.d.	23.07	IO-90d
c4-2	23.13	30.29	25.34	n.d.	25.52	33.62	25.56	n.d.	25.6	IO-90d
c4-2	23.37	30.88	25.3	n.d.	25.52	32.52	25.59	n.d.	25.68	IO-90d
c4-3	22.12	27.62	23.81	n.d.	23.93	27.92	24.04	n.d.	24.16	IO-90d
c4-3	22.2	28.67	23.79	n.d.	24	28.09	24.01	n.d.	24.06	IO-90d
c4-4	20.97	23.88	22.89	30.9	22.96	22.09	23.02	36.13	23.17	IO-90d
c4-4	21.05	23.69	22.84	31.09	23.02	22.11	23.09	36.44	23.14	IO-90d
c4-5	21.16	22.63	22.96	n.d.	23.15	21.52	23.05	n.d.	23.17	IO-90d
c4-5	21.16	22.58	22.98	n.d.	23.17	21.53	23.06	n.d.	23.19	IO-90d
c4-6	21.13	23.4	23.23	31.39	23.29	22.55	23.28	n.d.	23.48	IO-90d
c4-6	21.08	23.44	23.25	35.64	23.39	22.72	23.3	n.d.	23.59	IO-90d
c4-7	19.15	23.25	21.98	34.43	22.1	20.85	22.3	35.96	22.29	IO-90d
c4-7	18.97	23.2	22	38.68	22.13	20.62	22.29	37.98	22.18	IO-90d
c4-8	18.05	22.34	20.47	34.67	20.56	19.22	20.57	36.12	20.6	IO-90d
c4-8	17.8	22.04	20.44	35.38	20.56	19.63	20.68	n.d.	20.59	IO-90d
c4-9	19.69	24.19	22.26	38.91	22.23	21.6	22.42	n.d.	22.3	IO-90d
c4-9	19.72	24.13	22.22	37.61	22.35	21.52	22.45	n.d.	22.3	IO-90d
